# Supplementary material for: Insights on the Role of PGRMC1 in Mitotic and Meiotic Cell Division
Source: Cancers (Basel). 2022 Nov 23;14(23):5755. doi: 10.3390/cancers14235755 (PMC9736406; doi:10.3390/cancers14235755)
Supplement: Supplementary file 1 [file cancers-14-05755-s001.zip]

Archive with 1 entries (1 files):
- cancers-1937533-supplementary.pdf
